# Supplementary material for: Morphological Characterization and DNA Barcoding of Duckweed Species in Saudi Arabia
Source: Plants (Basel). 2021 Nov 12;10(11):2438. doi: 10.3390/plants10112438 (PMC8620982; doi:10.3390/plants10112438)
Supplement: Supplementary file 1 [file plants-10-02438-s001.zip]

Archive with 1 entries (1 files):
- plants-1398840-supplementary.pdf
